# Supplementary material for: Dissolved Organic Phosphorus Removal in Secondary Effluent by Ferrate (VI): Performance and Mechanism
Source: Int J Environ Res Public Health. 2023 Feb 6;20(4):2849. doi: 10.3390/ijerph20042849 (PMC9956993; doi:10.3390/ijerph20042849)
Supplement: Supplementary file 1 [file ijerph-20-02849-s001.zip]

Archive with 1 entries (1 files):
- ijerph-2180057-supplementary.pdf
